# Supplementary material for: Dietary management of childhood diarrhea in low- and middle-income countries: a systematic review
Source: BMC Public Health. 2013 Sep 17;13(Suppl 3):S17. doi: 10.1186/1471-2458-13-S3-S17 (PMC3847348; doi:10.1186/1471-2458-13-S3-S17)
Supplement: Additional File 2 — Abstracted data from all 29 studies included in the quantitative data synthesis [file 1471-2458-13-S3-S17-S2.xlsx]

## Sheet: Additional File 2
Additional File 2 - Abstracted data from all 29 studies included in the quantitative data synthesis
Study ID	Citation	Study characteristics				Study design and limitations (All studies are randomized controlled trials)					Participant characteristics at enrolment			INTERVENTION						OUTCOMES
																				DURATION								STOOL OUTPUT								WEIGHT CHANGE								TREATMENT FAILURE
														Diet comparisons			Number randomized			A			B					A			B					A			B					A		B
		Date	Location	Urban / Rural	Setting	Allocation concealed?	Assessment blinded?	Intent to treat analysis?	Attrition <20% of randomized participants?	Other limitations	Age	Diarrhea duration at enrolment	Nutritional status	Diet A	Diet B	Duration	Total	A	B	N	Mean	SD	N	Mean	SD	Unit	Standardized mean difference (95% CI)	N	Mean	SD	N	Mean	SD	Unit	Standardized mean difference (95% CI)	N	Mean	SD	N	Mean	SD	Unit	Standardized mean difference (95% CI)	N with	N without	N with	N without	Risk ratio (95% CI)
Comparison 1. Liquid feeds: Reduced lactose vs Regular lactose
Bhatnagar 1998	Bhatnagar S, Singh KD, Sazawal S, Saxena SK, Bhan MK: Efficacy of milk versus yogurt offered as part of a mixed diet in acute noncholera diarrhea among malnourished children. Journal of Pediatrics 1998, 132(6):999-1003.	Not stated	New Delhi, India	Urban	Hospital	Unclear	Unclear	No; available case analysis	Yes		4-48m	Acute (≤96h)	Malnourished (≤80% of median weight-for-height)	Fermented formula + rice-lentil-oil gruel	Milk formula + rice-lentil-oil gruel	at least 72h	102	49	53	-	-	-	-	-	-	-		-	-	-	-	-	-	-		-	-	-	-	-	-	-		3	44	4	45	0.78 [0.18, 3.31]
Chew 1993	Chew F, Penna FJ, Peret Filho LA, Quan C, Lopes MC, Mota JAC, Fontaine O: Is dilution of cows' milk formula necessary for dietary management of acute diarrhoea in infants aged less than 6 months? Lancet 1993, 341(8839):194-197.	Apr 1989 - Jun 1991	Guatemala City, Guatemala & Belo Horizonte, Brazil	Urban	Hospital	Yes	Yes	No; available case analysis	Yes		15d-6m	Acute (<120h)	Not severely malnourished (>60% of median weight-for-age)	Gradually increased concentration of milk formula	Full strength milk formula	up to 5d	159	79	80	71	92	44	72	92	50	h	0.00 [-0.33, 0.33]	71	338	354	72	335	268	g/kg	0.01 [-0.32, 0.34]	71	0.3	4.4	72	0.8	4.7	%	-0.11 [-0.44, 0.22]	14	57	14	58	1.01 [0.52, 1.97]
Ibanez 1986	Ibanez S, Puentes R, Winter A, Guajardo J, Jeraldo A, Jimenez A: Comparison of 3 dietetic formulas in infants with acute diarrhea. [Spanish] Revista Chilena de Pediatria 1986, 57(2):158-163.	Not stated	Santiago, Chile	Urban	Hospital	Unclear	Unclear	Yes	Yes		3-24m	Acute	Not severely malnourished	Acidified milk formula	Milk formula	7d	21	10	11	-	-	-	-	-	-	-		10	38.8	22.8	11	39.5	15.5	cc/kg/d	-0.03 [-0.89, 0.82]	-	-	-	-	-	-	-		-	-	-	-
Lifshitz 1991	Lifshitz F, Neto UF, Garcia Olivo CA, Cordano A, Friedman S: Refeeding of infants with acute diarrheal disease. Journal of Pediatrics 1991, 118(4 II SUPPL.):S99-S109	Not stated	Sao Paulo, Brazil	Urban	Hospital	Yes	Yes	Yes	Yes		0-11m	Acute (<7d)	~40% were moderately or severely malnourished (<75% of median weight-for-age)	Diluted cow's milk	Cow's milk formula	72h	20	10	10	-	-	-	-	-	-	-		-	-	-	-	-	-	-		-	-	-	-	-	-	-		8	2	5	5	1.60 [0.80, 3.20]
Pichaipat 1986	Pichaipat V, Thanomsingh P, Assadamongkul K, Varavithya W: Effects of amount and concentration of a lactose--containing formula on outcome of infantile diarrhoea. Journal of the Medical Association of Thailand 1986, 69 Suppl 2:132-136	Not stated	Thailand	Urban	Hospital	Unclear	Unclear	Yes	Yes		1-15m	Acute( ≤5d)	~5% were severely malnourished (<60% of median weight -for-age)	Gradually increased concentration of milk formula	Full strength milk formula	2d	40	20	20	-	-	-	-	-	-	-		-	-	-	-	-	-	-		-	-	-	-	-	-	-		0	20	0	20	Not estimable
Ransome 1984	Ransome OJ, Roode H: Early introduction of milk feeds in acute infantile gastro-enteritis. A controlled study. South African Medical Journal 1984, 65(4):127-128.	Not stated	Johannesburg, South Africa	Urban	Hospital	Unclear	Yes	No; available case analysis	Yes		3-36m	Acute	Not severely malnourished (no marasmus or kwashiorkor)	Gradually increased concentration of cow's milk	Full strength milk formula	3d	74	37	37	32	2.5	2	29	2.6	1.9	d	-0.05 [-0.55, 0.45]	-	-	-	-	-	-	-		-	-	-	-	-	-	-		5	32	8	29	0.63 [0.23, 1.73]
Singh 1987	Singh T: Yoghurt feeding during acute diarrhea. Indian Pediatrics 1987, 24(6):530	Not stated	Jharkhand, India	Unclear	Hospital	Unclear	Unclear	Yes	Yes	Short report in letter format; no information provided on baseline characteristics or on other outcomes assessed	12-36m	Acute (<7d)	Unknown	Yogurt	Milk	Unclear	50	25	25	25	3.16	2.74	25	5.73	2.19	d	-1.02 [-1.61, -0.43]	-	-	-	-	-	-	-		-	-	-	-	-	-	-		-	-	-	-
Touhami 1989	Touhami M, Boudraa G, Adlaoui M, Telidji Z, Soltana R, Mary JY, Desjeux JF: Is the dilution of milk necessary in benign acute diarrhea in eutrophic infants?[French]. Archives Francaises de Pediatrie 1989, 46(1):25-30.	May 1986 - Feb 1987	Oran, Algeria	Urban	Hospital	Unclear	Unclear	No; available case analysis	Yes		1-9m	Acute (<7d)	Not moderately or severely malnourished (> -2 WLZ)	Half strength milk or milk formula	Full strength milk or milk formula	24h	80	40	40	34	39	7	35	47	9	h	-0.98 [-1.48, -0.48]	34	381	50	35	407	47	g/d	-0.53 [-1.01, -0.05]	34	2.6	0.5	35	2.5	0.6	%	0.18 [-0.29, 0.65]	0	34	0	35	Not estimable
Touhami 1992	Touhami M, Boudraa G, Mary JY, Soltana R, Desjeux JF: Clinical consequences of replacing milk with yogurt in persistent infantile diarrhea. [French] Annales de Pediatrie 1992, 39(2):79-86.	Jan 1987 - Feb 1990	Oran, Algeria	Urban	Hospital	Unclear	Unclear	No; available case analysis	Yes		3-36m	Persistent (14d-28d)	Not severely malnourished (≥70% of median weight-for-height)	Fermented milk formula + cereals + vegetable soup	Milk formula + cereals + vegetable soup	up to 5d	78	40	38	-	-	-	-	-	-	-		34	90	11	32	93	13	g/kg/d	-0.25 [-0.73, 0.24]	34	1.7	0.4	33	1.5	0.6	%	0.39 [-0.09, 0.87]	4	30	15	20	0.27 [0.10, 0.74]
Comparison 2. Liquid feeds: Lactose-free vs Lactose-containing
Brown 1991	Brown KH, Perez F, Gastanaduy AS: Clinical trial of modified whole milk, lactose-hydrolyzed whole milk, or cereal-milk mixtures for the dietary management of acute childhood diarrhea. Journal of Pediatric Gastroenterology and Nutrition 1991, 12(3):340-350.	Mar 1986 - Jan 1989	Lima, Peru	Urban	Hospital	Unclear	Yes	No; available case analysis	Yes		3-24m	Acute (<96h)	Not moderately or severely malnourished (> -2 WLZ)	i) Lactose-hydrolysed powdered milk + corn syrup solids; ii) Lactose-hydrolysed powdered milk + corn syrup solids, with wheat noodles	i) Powdered milk + corn syrup solids; ii) Powdered milk + corn syrup solids, with wheat noodles	6d	122	61	61	59	82.1	48.3	57	83.4	51.3	h	-0.03 [-0.39, 0.34]	59	258	175.2	56	236.1	146.2	g/kg	0.13 [-0.23, 0.50]	59	-0.003	0.263	57	0.022	0.214	kg	-0.10 [-0.47, 0.26]	7	52	5	52	1.35 [0.46, 4.02]
Fayad 1999	Fayad IM, Hashem M, Hussein A, Abou Zikri M, Abu Zikri M, Santosham M: Comparison of soy-based formulas with lactose and with sucrose in the treatment of acute diarrhea in infants. Archives of Pediatrics and Adolescent Medicine 1999, 153(7):675-680	Aug 1994 - Jul 1995	Cairo, Egypt	Urban	Hospital	Unclear	Unclear	No; available case analysis	Yes		3-18m	Acute (<7d)	Not severely malnourished (≥70% of median weight-for-age; no kwashiorkor)	Soy-based formula with sucrose	Soy-based formula with lactose	up to 7d	200	100	100	86	23	21	86	39	28	h	-0.64 [-0.95, -0.34]	-	-	-	-	-	-	-		86	4.2	2.3	86	4.3	2.5	%	-0.04 [-0.34, 0.26]	2	88	6	88	0.35 [0.07, 1.68]
Haffejee 1990	Haffejee IE: Cow's milk-based formula, human milk, and soya feeds in acute infantile diarrhea: A therapeutic trial. Journal of Pediatric Gastroenterology and Nutrition 1990, 10(2):193-198.	Jan - Jul 1986	Durban, South Africa	Urban	Hospital	Yes	Unclear	Yes	Yes	Randomization procedure insufficiently described to explain large imbalance in treatment assignment	3d-28m	Acute( ≤7d)	Not severely malnourished (~30% were <3rd percentile of weight-for-age, but no marasmus or kwashiorkor)	Soy-based formula	Cow's milk formula	up to 14d	195	75	120	75	61.4	43.5	120	70.5	60.3	h	-0.17 [-0.46, 0.12]	-	-	-	-	-	-	-		-	-	-	-	-	-	-		-	-	-	-
Lifshitz 1991	Lifshitz F, Neto UF, Garcia Olivo CA, Cordano A, Friedman S: Refeeding of infants with acute diarrheal disease. Journal of Pediatrics 1991, 118(4 II SUPPL.):S99-S110	Not stated	Sao Paulo, Brazil	Urban	Hospital	Yes	Yes	Yes	Yes		0-11m	Acute (<7d)	~40% were moderately or severely malnourished (<75% of median weight-for-age)	i) Lactose-free sodium caseinate formula; ii) Lactose-free casein hydrolysate formula; iii) Soy-based formula	i) Diluted cow's milk; ii) Cow's milk formula	72h	50	30	20	-	-	-	-	-	-	-		-	-	-	-	-	-	-		-	-	-	-	-	-	-		9	21	13	7	0.46 [0.24, 0.87]
Lozano 1994	Lozano JM, Cespedes JA: Lactose vs. lactose free regimen in children with acute diarrhoea: a randomized controlled trial. Archivos Latinoamericanos de Nutricion 1994, 44(1):6-11.	Oct 1989 - Jul 1991	Bogota, Colombia	Urban	Hospital	Unclear	Yes	No; available case analysis	Yes		1-24m	Acute( ≤7d)	Not severely malnourished; ~8% were moderately malnourished (<80% of median weight-for-height)	Lactose-free casein-based formula plus non-milk food	Cow's milk formula plus same non-milk food	up to 7d	57	29	28	28	41.9	32	24	54.5	40	h	-0.35 [-0.90, 0.20]	-	-	-	-	-	-	-		-	-	-	-	-	-	-		1	28	2	23	0.43 [0.04, 4.48]
Naidoo 1981	Naidoo BT, Chunterpurshad I, Mahyoodeen AB, Pather G: The use of a soy isolate based formula in the treatment of infantile diarrhoea. Journal of International Medical Research 1981, 9(3):232-235.	Not stated	Durban, South Africa	Urban	Hospital	Unclear	Unclear	Yes	Yes	Statistically significant differences across study groups in age and weight; no adjustment	0-11m	Acute ( ≤48h)	Unknown	Soy-based formula	Cow's milk formula	22d	112	56	56	-	-	-	-	-	-	-		-	-	-	-	-	-	-		-	-	-	-	-	-	-		4	52	14	42	0.29 [0.10, 0.81]
Penny 1989	Penny ME, Paredes P, Brown KH: Clinical and nutritional consequences of lactose feeding during persistent postenteritis diarrhea. Pediatrics 1989, 84(5):835-844.	Not stated	Lima, Peru	Urban	Hospital	Unclear	Yes	No; available case analysis	Yes	Four patients included in study twice, with separate episodes of PD	3-36m	Persistent (≥14d)	~2% were severely malnourished (<-3 WLZ)	Lactose-hydrolysed powdered milk + corn syrup solids	Powdered milk + corn syrup solids	5d	66	33	33	-	-	-	-	-	-	-		-	-	-	-	-	-	-		-	-	-	-	-	-	-		1	30	4	29	0.27 [0.03, 2.25]
Rajah 1988	Rajah R, Pettifor JM, Noormohamed M, Venter A, Rosen EU, Rabinowitz L, Stein H: The effect of feeding four different formulae on stool weights in prolonged dehydrating infantile gastroenteritis. Journal of Pediatric Gastroenterology and Nutrition 1988, 7(2):203-207.	1984-1985	Johannesburg, South Africa	Urban	Hospital	Unclear	Unclear	Yes	Yes		1.5-24m	Acute, but persisting for at least 72h as inpatient before enrolment with continued IV rehydration	40% were <5th percentile of weight-for-age; no marasmus or kwashiorkor	i) Lactose-free casein-based formula; ii) Soy-based formula; iii) Lactose-free hydrolysed whey formula	Cow's milk formula	72h	72	56	16	-	-	-	-	-	-	-		56	36.7	39.8	16	74.9	54.9	g/kg/d	-0.87 [-1.44, -0.29]	-	-	-	-	-	-	-		25	31	13	3	0.55 [0.38, 0.80]
Romer 1989	Romer H, Olivero E, Gomez-rodriguez G, Velasquez-avila G, Lea M, Aguero L, Cavazza ME: Effect of carbohydrate composition of semi-elemental diets on the nutritional recovery of children with chronic diarrhea. Nutrition Reports International 1989, 40(5):843-852.	Not stated	Caracas, Venezuela	Urban	Hospital	Unclear	Unclear	No; available case analysis	~38%; different across study groups	No description of baseline characteristics across groups	1.5-21m	Persistent (>14d)	No kwashiorkor	Lactose-free semi-elemental formula	Cow's milk	15d	74	49	25	-	-	-	-	-	-	-		-	-	-	-	-	-	-		39	29.8	15.9	7	14.95	18.2	g/d	0.40 [-0.05, 0.85]	3	39	7	7	0.14 [0.04, 0.48]
Simakachorn 2004	Simakachorn N, Tongpenyai Y, Tongtan O, Varavithya W: Randomized, double-blind clinical trial of a lactose-free and a lactose-containing formula in dietary management of acute childhood diarrhea. Journal of the Medical Association of Thailand 2004, 87(6):641-649	Dec 2000 - Jan 2003	Nakhon Ratchasima, Thailand	Urban	Hospital	Yes	Yes	No; available case analysis	Yes		3-24m	Acute( ≤7d)	Not moderately or severely malnourished (normal or first degree)	Soy-based formula + rice gruel	Cow's milk formula + rice gruel	up to 7d	80	40	40	40	64.2	39.9	40	92	43.3	h	-0.66 [-1.11, -0.21]	39	41.9	45.1	39	49.2	45	g/kg/d	-0.16 [-0.61, 0.28]	39	1.4	2.6	39	0.4	2.3	%	0.90 [0.07, 1.73]	2	38	4	36	0.50 [0.10, 2.58]
Comparison 3. Lactose-free liquid feeds vs Lactose-containing mixed diets
Alarcon 1991	Alarcon P, Montoya R, Perez F, Dongo JW, Peerson JM, Brown KH: Clinical trial of home available, mixed diets versus a lactose-free, soy-protein formula for the dietary management of acute childhood diarrhea. Journal of Pediatric Gastroenterology and Nutrition 1991, 12(2):224-232.	Feb 1987 - Aug 1988	Lima, Peru	Urban	Hospital	Unclear	No	No; available case analysis	Yes		5-24m	Acute (<96h)	Not moderately or severely malnourished (> -2 WLZ)	Soy-based formula	i) Wheat flour + pea flour + carrot flour + veg oil + cane sugar; ii) Potato flour + milk powder + carrot flour + veg oil + sugar	6d	88	30	58	-	-	-	-	-	-	-		-	-	-	-	-	-	-		-	-	-	-	-	-	-		1	28	2	26	0.48 [0.05, 5.03]
Bhutta 1991	Bhutta ZA, Molla AM, Issani Z, Badruddin S, Hendricks K, Snyder JD: Dietary management of persistent diarrhea: Comparison of a traditional rice-lentil based diet with soy formula. Pediatrics 1991, 88(5):1010-1018.	Sep 1987 - Dec 1988	Karachi, Pakistan	Urban	Hospital	Unclear	Unclear	No; available case analysis	~36%; similar across study groups	Statistically significant difference across study groups in mean age; no adjustment	6-36m	Persistent (≥14d)	Not severely malnourished (≥50% of median weight-for-age)	Soy-based formula	Rice + lentils + cottonseed oil + yogurt	7d	102	-	-	-	-	-	-	-	-	-		31	63.8	74.9	35	38.3	16.5	g/kg/d	0.48 [-0.01, 0.97]	31	67.7	285.7	35	467.7	373.1	g	-1.18 [-1.71, -0.65]	3	33	0	37	7.19 [0.38, 134.42]
Bhutta 1994	Bhutta ZA, Molla AM, Issani Z, Badruddin S, Hendricks K, Snyder JD: Nutrient absorption and weight gain in persistent diarrhea: Comparison of a traditional rice-lentil/yogurt/milk diet with soy formula. Journal of Pediatric Gastroenterology and Nutrition 1994, 18(1):45-52	Not stated	Karachi, Pakistan	Urban	Hospital	Yes	Unclear	No; available case analysis	~22%; similar across study groups		6-36m	Persistent (≥14d)	Malnourished (≤80% of median weight-for-age)	Soy-based formula	Rice + lentils + cottonseed oil + yogurt + diluted buffalo milk	14d	51	25	26	21	6	4	19	5	3	d	0.28 [-0.35, 0.90]	21	58	33	19	62	49	g/kg/d	-0.09 [-0.72, 0.53]	21	7.9	9.7	19	3.7	5.9	g/kg/d	0.51 [-0.12, 1.14]	3	18	7	12	0.39 [0.12, 1.29]
Brown 1991	Brown KH, Perez F, Gastanaduy AS: Clinical trial of modified whole milk, lactose-hydrolyzed whole milk, or cereal-milk mixtures for the dietary management of acute childhood diarrhea. Journal of Pediatric Gastroenterology and Nutrition 1991, 12(3):340-350.	Mar 1986 - Jan 1991	Lima, Peru	Urban	Hospital	Unclear	Yes	No; available case analysis	Yes		3-24m	Acute (<96h)	Not moderately or severely malnourished (> -2 WLZ)	Lactose-hydrolysed powdered milk + corn syrup solids	Powdered milk + corn syrup solids, with wheat noodles	6d	62	30	32	30	95.1	46.7	29	61.5	41.8	h	0.75 [0.22, 1.28]	30	301.3	218.3	29	191.4	117.9	g/kg	0.62 [0.09, 1.14]	30	0.026	0.276	29	-0.027	0.229	kg	0.21 [-0.31, 0.72]	6	24	1	28	5.80 [0.74, 45.26]
Comparison 4. Commercially prepared or specialized ingredients vs Home-available ingredients
Alarcon 1991	Alarcon P, Montoya R, Perez F, Dongo JW, Peerson JM, Brown KH: Clinical trial of home available, mixed diets versus a lactose-free, soy-protein formula for the dietary management of acute childhood diarrhea. Journal of Pediatric Gastroenterology and Nutrition 1991, 12(2):224-232.	Feb 1987 - Aug 1988	Lima, Peru	Urban	Hospital	Unclear	No	No; available case analysis	Yes		5-24m	Acute (<96h)	Not moderately or severely malnourished (> -2 WLZ)	Soy-based formula	i) Wheat flour + pea flour + carrot flour + veg oil + cane sugar; ii) Potato flour + milk powder + carrot flour + veg oil + sugar	6d	88	30	58	-	-	-	-	-	-	-		-	-	-	-	-	-	-		-	-	-	-	-	-	-		1	28	4	52	0.48 [0.06, 4.12]
Alarcon 1992	Alarcon P, Montoya R, Rivera J, Perez F, Peerson JM, Brown KH: Effect of inclusion of beans in a mixed diet for the treatment of Peruvian children with acute watery diarrhea. Pediatrics 1992, 90(1 PART 1):58-65.	Not stated	Lima, Peru	Urban	Hospital	Unclear	Yes	No; available case analysis	Yes		6-24m	Acute (<96h)	Not moderately or severely malnourished (> -2 WLZ)	Rice + vegetable oil + soy protein isolate + corn syrup solids	Rice + vegetable oil +white beans	6d	49	23	26	-	-	-	-	-	-	-		-	-	-	-	-	-	-		-	-	-	-	-	-	-		3	18	2	23	1.79 [0.33, 9.70]
Bhan 1988	Bhan MK, Arora NK, Khoshoo V, Raj P, Bhatnager S, Sazawal S, Sharma K: Comparison of a lactose-free cereal-based formula and cow's milk in infants and children with acute gastroenteritis. Journal of Pediatric Gastroenterology and Nutrition 1988, 7(2):208-213.	Jan - Dec 1986	New Delhi, India	Urban	Community (outpatient service)	Yes	Unclear	No; available case analysis	Yes	Additional non-study foods consumed by 5 children (3 in group A, 2 in group B)	3-24m	Acute (≤7d)	~13% were ≤70% of median weight-for-age	Cow's milk formula	Rice+lentil+sugar+coconut oil	at least 7d	60	30	30	29	7.6	10.8	28	11	10	d	-0.32 [-0.84, 0.20]	-	-	-	-	-	-	-		27	5.8	7.8	26	2	4.2	g/kg/d	0.59 [0.04, 1.15]	1	29	2	28	0.50 [0.05, 5.22]
Bhutta 1991	Bhutta ZA, Molla AM, Issani Z, Badruddin S, Hendricks K, Snyder JD: Dietary management of persistent diarrhea: Comparison of a traditional rice-lentil based diet with soy formula. Pediatrics 1991, 88(5):1010-1018.	Sep 1987 - Dec 1989	Karachi, Pakistan	Urban	Hospital	Unclear	Unclear	No; available case analysis	~36%; similar across study groups	Statistically significant difference across study groups in mean age; no adjustment	6-36m	Persistent (≥14d)	Not severely malnourished (≥50% of median weight-for-age)	Soy-based formula	Rice + lentils + cottonseed oil + yogurt	7d	102	-	-	-	-	-	-	-	-	-		31	63.8	74.9	35	38.3	16.5	g/kg/d	0.48 [-0.01, 0.97]	31	67.7	285.7	35	467.7	373.1	g	-1.18 [-1.71, -0.65]	3	33	0	37	7.19 [0.38, 134.42]
Bhutta 1994	Bhutta ZA, Molla AM, Issani Z, Badruddin S, Hendricks K, Snyder JD: Nutrient absorption and weight gain in persistent diarrhea: Comparison of a traditional rice-lentil/yogurt/milk diet with soy formula. Journal of Pediatric Gastroenterology and Nutrition 1994, 18(1):45-52	Not stated	Karachi, Pakistan	Urban	Hospital	Yes	Unclear	No; available case analysis	~22%; similar across study groups		6-36m	Persistent (≥14d)	Malnourished (≤80% median weight-for-age)	Soy-based formula	Rice + lentils + cottonseed oil + yogurt + diluted buffalo milk	14d	51	25	26	21	6	4	19	5	3	d	0.28 [-0.35, 0.90]	21	58	33	19	62	49	g/kg/d	-0.09 [-0.72, 0.53]	21	7.9	9.7	19	3.7	5.9	g/kg/d	0.51 [-0.12, 1.14]	3	18	7	12	0.39 [0.12, 1.29]
Brown 1991	Brown KH, Perez F, Gastanaduy AS: Clinical trial of modified whole milk, lactose-hydrolyzed whole milk, or cereal-milk mixtures for the dietary management of acute childhood diarrhea. Journal of Pediatric Gastroenterology and Nutrition 1991, 12(3):340-350.	Mar 1986 - Jan 1990	Lima, Peru	Urban	Hospital	Unclear	Yes	No; available case analysis	Yes		3-24m	Acute (<96h)	Not moderately or severely malnourished (> -2 WLZ)	i) Lactose-hydrolysed powdered milk + corn syrup solids; ii) Lactose-hydrolysed powdered milk + corn syrup solids, with wheat noodles	i) Powdered milk + corn syrup solids; ii) Powdered milk + corn syrup solids, with wheat noodles	6d	63	32	31	59	82.1	48.3	57	83.4	51.3	h	-0.03 [-0.39, 0.34]	59	258	175.2	56	236.1	146.2	g/kg	0.13 [-0.23, 0.50]	59	-0.003	0.263	57	0.022	0.214	kg	-0.10 [-0.47, 0.26]	7	52	5	52	1.35 [0.46, 4.02]
Carias 1999	Carías D, Cioccia AM, Hevia P, Romer H, Guerra M, Brito O: Nutrient utilization in children with acute diarrhea fed formulas with chicken or soybean protein. [Spanish] Arch Latinoam Nutr 1999, 49(2):130-137.	Not stated	Caracas, Venezuela	Urban	Hospital	Unclear	Unclear	Yes	Yes		3-24m	Acute	Not severely malnourished with respect to median weight-for-age	Soy-based formula	Lactose-free chicken-based formula	48h	28	14	14	-	-	-	-	-	-	-		14	893.5	492	14	946.2	516	g	-0.10 [-0.84, 0.64]	14	0.1	0.28	14	0.1	0.25	kg	0.00 [-0.74, 0.74]	-	-	-	-
Godard 1989	Godard C, Bustos M, Munoz M, Nussle D: Value of a chicken-based formula for refeeding of children with protracted diarrhea and malnutrition in a developing country. Journal of Pediatric Gastroenterology and Nutrition 1989, 9(4):473-480.	Not stated	Cochabamba, Bolivia	Urban	Hospital	Unclear	Unclear	No; available case analysis	Yes	Additional non-intervention foods not fully described	10-28m	Persistent (>14d)	Severely malnourished (97% were ≤80% of median weight-for-length; 33% marasmus; 67% marasmic-kwashiorkor)	Hydrolysed lactalbumin + dextrin-maltrose + sunflower oil + carrots	Chicken + dextrin-maltrose + sunflower oil + carrots	at least 14d	61	-	-	25	5.5	2.8	26	6	4.1	d	-0.14 [-0.69, 0.41]	-	-	-	-	-	-	-		-	-	-	-	-	-	-		-	-	-	-
Grange 1994	Grange AO, Santosham M, Ayodele AK, Lesi FEA, Stallings RY, Brown KH: Evaluation of a maize-cowpea-palm oil diet for the dietary management of Nigerian children with acute, watery diarrhea. Acta Paediatrica, International Journal of Paediatrics 1994, 83(8):825-832.	Not stated	Lagos, Nigeria	Urban	Hospital	Unclear	No	No; available case analysis	Yes		6-24m	Acute (<72h)	Not moderately or severely malnourished (> -2 WLZ)	Soy-based formula	Fermented maize flour + toasted cowpea flour + palm oil + sugar	6d	74	38	36	-	-	-	-	-	-	-		-	-	-	-	-	-	-		-	-	-	-	-	-	-		2	33	3	31	0.65 [0.12, 3.64]
Lifshitz 1991	Lifshitz F, Neto UF, Garcia Olivo CA, Cordano A, Friedman S: Refeeding of infants with acute diarrheal disease. Journal of Pediatrics 1991, 118(4 II SUPPL.):S99-S108	Not stated	Sao Paulo, Brazil	Urban	Hospital	Yes	Yes	Yes	Yes		0-11m	Acute (<7d)	~40% were moderately or severely malnourished (<75% of median weight-for-age)	i) Lactose-free sodium caseinate formula; ii) Lactose-free casein hydrolysate formula; iii) Soy-based formula; iv) Cow's milk formula	Diluted cow's milk	72h	50	40	10	-	-	-	-	-	-	-		-	-	-	-	-	-	-		-	-	-	-	-	-	-		14	26	8	2	0.44 [0.26, 0.74]
Maulen-Radovan 1994	Maulen-Radovan I, Brown KH, Acosta MA, Fernandez-Varela H: Comparison of a rice-based, mixed diet versus a lactose-free, soy-protein isolate formula for young children with acute diarrhea. Journal of Pediatrics 1994, 125(5 I):699-706.	Not stated	Mexico City, Mexico	Urban	Hospital	Unclear	No	Yes	Yes		5-36m	Acute (<96h)	Not moderately or severely malnourished (> -2 WLZ)	Soy-based formula	Rice + chicken + carrots + beans + vegetable oil	6d	87	43	44	-	-	-	-	-	-	-		43	314	205	44	259	113	g/kg	0.33 [-0.09, 0.75]	43	37	60	44	63	50	g/kg	-0.47 [-0.89, -0.04]	6	37	0	44	13.30 [0.77, 228.99]
Nurko 1998	Nurko S, Garcia-Aranda JA, Fishbein E, Perez-Zuniga MI: Successful use of a chicken-based diet for the treatment of severely malnourished children with persistent diarrhea: A prospective, randomized study. Journal of Pediatrics 1997, 131(3):405-412.	Not stated	Mexico City, Mexico	Urban	Hospital	Unclear	Yes	No; available case analysis	~32%; similar across study groups		3-36m	Persistent (≥14d)	Severe (<60% of median weight-for-age), marasmic malnutrition	i) Elemental formula: ii) Soy-based formula	Chicken + sugar + minerals + cooking oil	at least 16d	60	40	20	26	6	4.6	15	6.9	4.7	d	-0.19 [-0.83, 0.45]	26	18.8	7.8	15	19.1	7.5	g/kg/d	-0.05 [-0.69, 0.58]	26	200.5	966	15	164	600	g	0.04 [-0.59, 0.68]	11	26	4	15	1.41 [0.52, 3.85]
Penny 1989	Penny ME, Paredes P, Brown KH: Clinical and nutritional consequences of lactose feeding during persistent postenteritis diarrhea. Pediatrics 1989, 84(5):835-844.	Not stated	Lima, Peru	Urban	Hospital	Unclear	Yes	No; available case analysis	Yes	Four patients were included in the study twice, with separate episodes of persistent diarrhoea	3-36m	Persistent (≥14d)	~2% were severely malnourished (<-3 WLZ)	Lactose-hydrolysed powdered milk + corn syrup solids	Powdered milk + corn syrup solids	5d	66	33	33	-	-	-	-	-	-	-		-	-	-	-	-	-	-		-	-	-	-	-	-	-		1	30	4	29	0.27 [0.03, 2.25]
Romer 1989	Romer H, Olivero E, Gomez-rodriguez G, Velasquez-avila G, Lea M, Aguero L, Cavazza ME: Effect of carbohydrate composition of semi-elemental diets on the nutritional recovery of children with chronic diarrhea. Nutrition Reports International 1989, 40(5):843-852.	Not stated	Caracas, Venezuela	Urban	Hospital	Unclear	Unclear	No; available case analysis	~38%; different across study groups	No description of baseline characteristics across groups	1.5-21m	Persistent (>14d)	No kwashiorkor	Lactose-free semi-elemental formula	Cow's milk	15d	74	49	25	-	-	-	-	-	-	-		-	-	-	-	-	-	-		39	29.8	15.9	7	14.95	18.2	g/d	0.90 [0.07, 1.73]	3	39	7	7	0.14 [0.04, 0.48]
Santosham 1990	Santosham M, Fayad IM, Hashem M, Goepp JG, Refat M, Sack RB: A comparison of rice-based oral rehydration solution and 'early feeding' for the treatment of acute diarrhea in infants. Journal of Pediatrics 1990, 116(6):868-875.	Oct 1987 - May 1988	Cairo, Egypt	Urban	Hospital	Unclear	Unclear	No; available case analysis	Yes		3-18m	Acute (≤7d)	No kwashiorkor	i) Soy-based formula ii) Rice-based formula	Liquefied boiled rice	up to 7d	150	100	50	99	44.6	21.7	49	48	25	h	-0.15 [-0.49, 0.19]	90	226.4	178.4	44	210	152	ml/kg	0.10 [-0.26, 0.46]	99	7	4	49	8	4	%	-0.25 [-0.59, 0.09]	0	99	1	48	0.17 [0.01, 4.02]
