# Supplementary material for: Dietary management of childhood diarrhea in low- and middle-income countries: a systematic review
Source: BMC Public Health. 2013 Sep 17;13(Suppl 3):S17. doi: 10.1186/1471-2458-13-S3-S17 (PMC3847348; doi:10.1186/1471-2458-13-S3-S17)
Supplement: Additional File 3 — Eligible studies not included in the quantitative data synthesis [file 1471-2458-13-S3-S17-S3.xlsx]

## Sheet: Additional File 3
Additional File 3 - Eligible studies not included in the quantititative data synthesis
Citation	Study diet 1	Study diet 2	Study diet 3	Reason for exclusion
Akram DS, Agboatwalla M, Zakir L, Amir J. Use of local cost effective diets in the management of persistent diarrhoea. Journal of Tropical Pediatrics 1997;43(4):249-50.	Rice-lentil khitchri + yogurt + banana	Soy-based formula	-	Missing or insufficient data for all review outcomes of interest
Agarwal KN, Bhasin SK. Feasibility studies to control acute diarrhoea in children by feeding fermented milk preparations Actimel and Indian Dahi. European Journal of Clinical Nutrition 2002;56 Suppl 4:S56-9.	Commercial fermented milk	Industrially produced Indian dahi	Ultra-heat-treated fermented milk	Study diets not compatible with review comparisons of interest
Alam NH, Meier R, Sarker SA, Bardhan PK, Schneider H, Gyr N. Partially hydrolysed guar gum supplemented comminuted chicken diet in persistent diarrhoea: A randomised controlled trial. Archives of Disease in Childhood 2005;90(2):195-99.	Chicken + soy oil + glucose + partially hydrolysed guar gum	Chicken + soy oil + glucose	-	Study diets not compatible with review comparisons of interest; missing or insufficient data for all review outcomes of interest
Alvarez-Acosta T, Leon C, Acosta-Gonzalez S, Parra-Soto H, Cluet-Rodriguez I, Rossell MR, et al. Beneficial role of green plantain [Musa paradisiaca] in the management of persistent diarrhea: A prospective randomized trial. Journal of the American College of Nutrition 2009;28(2):169-76.	Yogurt	Green plantain + egg white + corn oil + glucose	-	Study diets not compatible with review comparisons of interest
Amadi B, Mwiya M, Chomba E, Thomson M, Chintu C, Kelly P, Walker-Smith J. Improved nutritional recovery on an elemental diet in Zambian children with persistent diarrhoea and malnutrition. Journal of Tropical Pediatrics 2005;51(1):5-10.	Elemental formula	Skimmed milk + sugar+ oil + soy-based porridge	-	Missing or insufficient data for all review outcomes of interest
Bhatnagar S, Bhan MK, Singh KD, Saxena SK, Shariff M. Efficacy of milk-based diets in persistent diarrhea: A randomized, controlled trial. Pediatrics 1996;98(6):1122-26.	Egg white + puffed rice + sugar + oil	Milk + puffed rice + sugar + oil	-	Study diets not compatible with review comparisons of interest
Boudraa G, Benbouabdellah M, Hachelaf W, Boisset M, Desjeux JF, Touhami M. Effect of feeding yogurt versus milk in children with acute diarrhea and carbohydrate malabsorption. Journal of Pediatric Gastroenterology and Nutrition 2001;33(3):307-13.	Acidified milk formula	Fermented milk formula	-	Study diets not compatible with review comparisons of interest
Bowie MD, Hill ID, Mann MD. Response of severe infantile diarrhoea to soya-based feeds. South African Medical Journal 1988;73(6):343-45.	Soy-based formula with sucrose	Soy-based formula without sucrose	-	Study diets not compatible with review comparisons of interest; missing or insufficient data for all review outcomes of interest
Brown KH, Gastanaduy AS, Saavedra JM, Lembcke J, Rivas D, Robertson AD, et al. Effect of continued oral feeding on clinical and nutritional outcomes of acute diarrhea in children. Journal of Pediatrics 1988;112(2):191-200.	Lactose-free casein-based formula, graduated	Lactose-free casein-based formula, full-strength	-	Study diets not compatible with review comparisons of interest; missing or insufficient data for all review outcomes of interest
Brown KH, Perez F, Peerson JM, Fadel J, Brunsgaard G, Ostrom KM, et al. Effect of dietary fiber (soy polysaccharide) on the severity, duration, and nutritional outcome of acute, watery diarrhea in children. Pediatrics 1993;92(2 I):241-47.	Soy-based formula with added fiber	Soy-based formula	-	Study diets not compatible with review comparisons of interest; missing or insufficient data for all review outcomes of interest
Darling JC, Kitundu JA, Kingamkono RR, Msengi AE, Mduma B, Sullivan KR, et al. Improved energy intakes using amylase-digested weaning foods in Tanzanian children with acute diarrhea. Journal of Pediatric Gastroenterology and Nutrition 1995;21(1):73-81	Amylase-digested and fermented porridge	Amylase-digested corn porridge	Conventional corn porridge	Study diets not compatible with review comparisons of interest
Datta D, Datta P, Bhattacharya SK, Mitra U, Bhattacharya MK, Sen D, et al. Effect of protein rich diet during acute phase of dysentery. Indian Journal of Public Health 1990;34(1):1-5.	Standard hospital diet plus extra milk	Standard hospital diet	-	Study diets not compatible with review comparisons of interest; missing or insufficient data for all review outcomes of interest
Eichenberger JR, Hadorn B, Schmidt BJ. A semi-elemental diet with low osmolarity and high content of hydrolyzed lactalbumin in the treatment of acute diarrhea in malnourished children. Arquivos de Gastroenterologia 1984;21(3):130-35.	Low-lactose semi-elemental formula	Other proprietary infant formulas or diluted cow's milk	-	Study diets not compatible with review comparisons of interest; missing or insufficient data for all review outcomes of interest
Hassan HA. Testing different formulas on prognosis of diarrhea with ORT and nutrition status of toddlers. Bull Natl Nutr Inst Arab Rep Egypt 1990; 10(1): 35-42.	Wheat flour + chick peas + skim milk formulation plus child's usual diet	Pre-cooked rice powder formulation plus child's usual diet	Supplemental home foods (e.g. rice, potatoes) plus child's usual diet	Study diets not compatible with review comparisons of interest; missing or insufficient data for all review outcomes of interest
Hill ID, Bowie MD, Mann MD, Viljoen D. Dietary manipulation for treating infants with prolonged dehydrating diarrhoea: A comparison of four different formulae. Annals of Tropical Paediatrics 1991;11(3):283-87.	Disaccharide-free hydrolysed whey formula	Disaccharide-free soy formula	Soy formula	Study diets not compatible with review comparisons of interest
Jan A, Rafi M, Mustafa S, Rasmussen ZA, Thobani S, Badruddin SH. Evaluation of dowdo (wheat-milk gruel) in children with acute diarrhoea. The Journal of the Pakistan Medical Association. 47(1):12-16.	Rice-lentil mix (khitchri) plus milk	Milk-wheat gruel (dowdo)	-	Study diets not compatible with review comparisons of interest
Jirapinyo P, Young C, Srimaruta N, Rossi TM, Cardano A, Lebenthal E. High-fat semielemental diet in the treatment of protracted diarrhea of infancy. Pediatrics 1990;86(6):902-08.	High-fat semi-elemental formula	Semi-elemental formula	-	Study diets not compatible with review comparisons of interest
Lei V, Friis H, Michaelsen KF. Spontaneously fermented millet product as a natural probiotic treatment for diarrhoea in young children: An intervention study in Northern Ghana. International Journal of Food Microbiology 2006;110(3):246-53.	Usual home feeding plus fermented millet drink	Usual home feeding	-	Study diets not compatible with review comparisons of interest; missing or insufficient data for all review outcomes of interest
Lifshitz F, Fagundes-Neto U, Ferreira VC, Cordano A, Da Costa Ribeiro H. The response to dietary treatment of patients with chronic post-infectious diarrhea and lactose intolerance. Journal of the American College of Nutrition 1990;9(3):231-40.	Sodium caseinate formula	Casein hydrolysate formula	Soy formula	Study diets not compatible with review comparisons of interest
Loredo-Abdala A, Mochon M, Sosa MC, Vidales C, Carbajal L, Bolanos R. Evaluacion comparativa de dos formulas alimenticias en ninos con diarrea aguda. Boletin Medico del Hospital Infantil de Mexico 41(8): 432-436.	Lactose-free calcium caseinate formula	Low-lactose, low-fat cow's milk formula	-	Missing or insufficient data for all review outcomes of interest
Mahalanabis D, Faruque AS, Wahed MA. Energy dense porridge liquified by amylase of germinated wheat: use in infants with diarrhoea. Acta Paediatrica 1993;82(6-7):603-4.	Rice-lentil porridge liquefied with germinated wheat flour	Conventional rice-lentil porridge	-	Study diets not compatible with review comparisons of interest; missing or insufficient data for all review outcomes of interest
Mazumder RN, Hoque SS, Ashraf H, Kabir I, Wahed MA. Early feeding of an energy dense diet during acute shigellosis enhances growth in malnourished children. Journal of Nutrition 1997;127(1):51-54.	Standard hospital diet + energy-dense milk-cereal formula	Standard hospital diet + milk-cereal formula	-	Study diets not compatible with review comparisons of interest
Mensah P, Ndiokwelu CI, Uwaegbute A, Ablordey A, van Boxtel AM, Brinkman C, et al. Feeding of lactic acid-fermented high nutrient density weaning formula in paediatric settings in Ghana and Nigeria: acceptance by mother and infant and performance during recovery from acute diarrhoea. International Journal of Food Sciences and Nutrition 1995;46(4):353-62.	Fermented maize porridge	Fermented maize-soybean porridge	Non-fermented maize-soybean porridge	Study diets not compatible with review comparisons of interest; missing or insufficient data for all review outcomes of interest
Mitra AK, Rahman MM, Mahalanabis D, Patra FC, Wahed MA. Evaluation of an energy-dense meal liquefied with amylase of germinated wheat in children with acute watery diarrhoea: A randomized controlled clinical trial. Nutrition Research 1995;15(7):939-51.	Rice porridge liquefied with germinated wheat flour	Rice porridge diluted with water	Conventional rice porridge	Study diets not compatible with review comparisons of interest
Nizami SQ, Bhutta ZA, Molla AM. Efficacy of traditional rice-lentil-yogurt diet, lactose free milk protein-based formula and soy protein formula in management of secondary lactose intolerance with acute childhood diarrhoea. Journal of Tropical Pediatrics 1996;42(3):133-37.	Rice-lentil khitchri plus yogurt	Lactose-free milk protein-based formula	Lactose-free soy protein-based formula	Missing or insufficient data for all review outcomes of interest
Osman GAH, Mahmoud SAR, Rafik M, Mohamed MA, Fernandes J. A study of four feeding regimens in the treatment of acute diarrhea. New Egyptian Journal of Medicine 1992; 6 (5): 1355-1361.	Reduced-lactose cow's milk formula, with or without carrot, rice and apple powder	Cow's milk formula, with or without carrot, rice and apple powder	-	Missing or insufficient data for all review outcomes of interest
Palma D, Oliva CA, Taddei JA, Fagundes-Neto U. Diarria aguda: perdas hidricas fecais em lactentes hospitalizados e sua correlacao com agentes etiologicos e a presenca de lactose na dieta. Arquivos de Gastroenterologia 1997;34(3):186-95.	Lactose-free formula	Diluted fortified powdered milk	-	Missing or insufficient data for all review outcomes of interest
Pashapour N, Iou SG. Evaluation of yogurt effect on acute diarrhea in 6-24-month-old hospitalized infants. Turkish Journal of Pediatrics 2006;48(2):115-18.	Routine hospital treatment diet (i.e. breastmilk and/or complementary foods) plus yogurt	Routine hospital treatment diet (i.e. breastmilk and/or complementary foods)	-	Study diets not compatible with review comparisons of interest
Prinsloo JG, Laubscher NF, Kruger H, Freier E, Wehmeyer AS. The effect of different sugars and two levels of fat intake on diarrhoea in Bantu children. South Africa Medical Journal 1973; 47(19): 822-828.	Full-fat or half-fat casein-based without sugar	Full-fat or half-fat casein-based with lactose, glucose, sucrose or dextrin-maltose	Full-fat or half-fat powdered or acidified powdered milk	Missing or insufficient data for all review outcomes of interest
Rabbani GH, Ahmed S, Hossain MI, Islam R, Marni F, Akhtar M, et al. Green banana reduces clinical severity of childhood shigellosis: A double-blind, randomized, controlled clinical trial. Pediatric Infectious Disease Journal 2009;28(5):420-25.	Rice flour + egg white + soy oil + glucose, plus green banana	Rice flour + egg white + soy oil + glucose	-	Study diets not compatible with review comparisons of interest
Rabbani GH, Larson CP, Islam R, Saha UR, Kabir A. Green banana-supplemented diet in the home management of acute and prolonged diarrhoea in children: a community-based trial in rural Bangladesh. Tropical Medicine and International Health 2010;15(10):1132-9.	Soft foods + cooked green banana	Soft foods (e.g. rice, boiled fish, potato, bread, egg, milk)	-	Study diets not compatible with review comparisons of interest
Rabbani GH, Teka T, Zaman B, Majid N, Khatun M, Fuchs GJ. Clinical studies in persistent diarrhea: Dietary management with green banana or pectin in Bangladeshi children. Gastroenterology 2001;121(3):554-60.	Rice flour + egg white + soy oil + glucose, plus green banana	Rice flour + egg white + soy oil + glucose, plus pectin	Rice flour + egg white + soy oil + glucose	Study diets not compatible with review comparisons of interest
Ribeiro Jr H, Ribeiro TC, Valois S, Mattos A, Lifshitz F. Incomplete carbohydrate absorption from fruit juice consumption after acute diarrhea. Journal of Pediatrics 2001;139(2):325-27.	Apple juice	Pear juice	White grape juice	Study diets not compatible with review comparisons of interest; missing or insufficient data for all review outcomes of interest
Romer H, Olivero E, Gomez-rodriguez G, Velasquez-avila G, Lea M, Aguero L, et al. Effect of carbohydrate composition of semi-elemental diets on the nutritional recovery of children with chronic diarrhea. Nutrition Reports International 1989;40(5):843-52.	Soup of hydrolysed green plaintain + chicken meat + coconut oil	Cow's milk	-	Study diets not compatible with review comparisons of interest
Schroeder DG, Torun B, Bartlett AV, Miracle-McMahill H. Dietary management of acute diarrhea with local foods in a Guatemalan rural community. Acta Paediatrica 1997;86(11):1155-61.	Pap of maize flour + black beans + oil + salt, plus gruel of maize flour + cottonseed flour + sugar + water	Usual home feeding	-	Study diets not compatible with review comparisons of interest; missing or insufficient data for all review outcomes of interest
Sirivichayakul C, Chokejindachai W, Vithayasai N, Chanthavanich P, Pengsaa K, Wisetsing P, et al. Effects of rice powder salt solution and milk-rice mixture on acute watery diarrhea in young children. The Southeast Asian Journal of Tropical Medicine and Public Health 2000;31(2):354-59.	Milk formula + rice powder	Milk formula	-	Study diets not compatible with review comparisons of interest
Tanchoco CC, Cruz AJ, Rogaccion JM, Casem RS, Rodriguez MP, Orense CL, et al. Diet supplemented with MCT oil in the management of childhood diarrhea. Asia Pacific Journal of Clinical Nutrition 2007;16(2):286-92.	MCT oil added to formula/solids	Placebo (water) added to child's formula/solids	-	Study diets not compatible with review comparisons of interest; missing or insufficient data for all review outcomes of interest
Valois S, Costa-Ribeiro H, Jr., Mattos A, Ribeiro TC, Mendes CM, Lifshitz F. Controlled, double-blind, randomized clinical trial to evaluate the impact of fruit juice consumption on the evolution of infants with acute diarrhea. Nutrition Journal 2005;4:23	Apple juice + usual formula or foods	White grape juice + usual formula or foods	Placebo (water) + usual formula or foods	Study diets not compatible with review comparisons of interest
